# Supplementary material for: The Successful Treatment of a Patient with Ehlers–Danlos Syndrome (EDS) After an Extensive Burn Injury: A Case Report
Source: Medicina (Kaunas). 2025 Mar 21;61(4):554. doi: 10.3390/medicina61040554 (PMC12028372; doi:10.3390/medicina61040554)
Supplement: Supplementary file 1 [file medicina-61-00554-s001.zip]

Archive with 1 entries (1 files):
- medicina-3463054-supplementary.pdf
